# Supplementary material for: Abundant β-Defensin Copy Number Variations in Pigs
Source: Genes (Basel). 2025 Apr 4;16(4):430. doi: 10.3390/genes16040430 (PMC12026633; doi:10.3390/genes16040430)
Supplement: Supplementary file 1 [file genes-16-00430-s001.zip]

Archive with 2 entries (2 files):
- Genes_Abundant β-defensin Copy Number Variations in Pigs_Supplementary_tables_DoHun_Kim_final.xlsx
- Genes_Abundant β-defensin Copy Number Variations in Pigs_Supplementary_Figures_DoHun_Kim_final-2.pdf
