# Supplementary material for: Abundant β-Defensin Copy Number Variations in Pigs
Source: Genes (Basel). 2025 Apr 4;16(4):430. doi: 10.3390/genes16040430 (PMC12026633; doi:10.3390/genes16040430)
Supplement: Supplementary file 1 [file genes-16-00430-s001.zip › Genes_Abundant β-defensin Copy Number Variations in Pigs_Supplementary_tables_DoHun_Kim_final.xlsx]

## Sheet: Table S1
	Table S1
	Polymerase chain reaction (PCR) primers used for the amplification of porcine ß-defensin genes by semi-quantitative qPCR.
	Gene symbol		Accession number	Nucleotides position	Binding region		Primer	Primer Sequence (5'-3')				A.T.a (℃)	E.P.b (bp)
	DEFB1B4:N5(pBD1)		NM_213838	Chr15(38077617-38077942)	Intron1		pBD1-F	TGGTGCTTTTATTTCTGACACTCTG				58	326
					Intergenic region outside exon 2		pBD1-R	AGACACCACACAATGACCAAATTAC
	LOC404703(pBD3)		NM_214444	Chr15(38065198-38065417)	Exon3		pBD3-F	AAGTTGAAGCATTCTCATCGTGTTT				58	220
					Intron2		pBD3-R	TTCCTAAAATCTCCCTGTGTGTTCT
	LOC106506206 (pBD105-like)		XM_013983999	Chr15(37984440-37984853)	Intron2		pBD105-F	CAAGTTAATAAACACACGGAGGACC				58	414
					Exon3		pBD105-R	TAAGCTGCATAACTTCTCTTGACC
	LOC692190 (pBD108-like)		NM_001040641	Chr17(35043663-35044175)	Exon1		pBD108-F	AGAGCAAAAGACAGACATAGAAGGT				58	513
					Intergenic region outside exon 1		pBD108-R	TTGTAGAGATGAGAGCAATGGAGAG
	DEFB110(pBD110)		NM_214443	Chr7(44019652-44020069)	Intron1		pBD110-F	GTGTGACAGCTAGATTGCTAATTCC				58	418
					Intergenic region outside exon 2		pBD110-R	CTGGTACCAAGAGATCAAGAGGAAA
	DEFB112(pBD112)		XM_021098814	Chr7(44031351-44031842)	Intron2		pBD112-F	CCTACCTGGATTATTAATTCTTCCCA				58	492
					Intergenic region outside exon 3		pBD112-R	ACTAAATGTAGAATTGTCCCCGGAA
	DEFB114(pBD114)		NM_001129973	Chr7(43982631-43982960)	Intron1		pBD114-F	ACTCTTCTTTTACTGCAGCCAT				58	330
					Exon2		pBD114-R	AGACCCTACCTCATTCCATTGA
	DEFB115(pBD115)		XM_013983165	Chr17(35030930-35031223)	Exon2		pBD115-F	GTTATGGAACTGGGAGATGCAG				58	294
					Intron2		pBD115-R	AATGGATCAAATGAGGACCCAG
	LOC100157086 (pBD119)		XM_005654239	Chr17(35131725-35132036)	Intron1		pBD119-F	CTCATCAGATCTATGTTACTGCCAA				58	312
					Exon2		pBD119-R	CAGGTGCATGAATTTTAATGAGGA
	DEFB123(pBD123)		XM_003134373	Chr17(35190322-35190636)	Intron1		pBD123-F	CTTTCACAGACTTTTCAAACCCAG				58	315
					Exon2		pBD123-R	TTTATTGACAGAGCTTGAGAGCC
	DEFB124(pBD124)		XM_013983105	Chr17(35200597-35200831)	Intron1		pBD124-F	TGATCTGTGGTTAAATCTGTGATCT				58	235
					Exon2		pBD124-R	CCCAGAACCAGCTAAACATTTTC
	DEFB128(pBD128)		XM_013983202	Chr17(34965046-34965324)	Intron1		pBD128-F	AACTAATCTGGTTCATTGCTGTTT				58	279
					Exon2		pBD128-R	CACTTGATTTAGAGCGGAATTGTG
	DEFB129(pBD129)		NM_001129975	Chr17(34939509-34939815)	Intron1		pBD129-F	TAGTTACTCACCATAGGGCGTT				58	307
					Exon2		pBD129-R	GGTTGGTACTTTTAATTTCGGGG
	DEFB133(pBD133)		XM_021098813	Chr7(43971176-43971474)	Intron1		pBD133-F	ATGGTTTATGTGATTTTCCCCCT				58	299
					Exon2		pBD133-R	ACCTAGTTCTTCAAATGATGCCA
	GAPDH		NM_001206359.1	Chr5(64129774-64130027)	Intron11		GAPDH-F	TCAGAATGTGATCAAGTCTGGT				58	254
					Exon13		GAPDH-R	AGGAGATGCTCGGTGTGTTG

## Sheet: Table S2
	Table S2
	Polymerase chain reaction (PCR) primers used for the amplification of porcine ß-defensin genes by quantitative PCR.
	Gene symbol		Accession number	Nucleotides position	Target region		Primer name	Primer Sequence (5'-3')				A.T.a (℃)	E.P.b (bp)
	DEFB1(pBD1)		NM_213838	Chr15(38077584-38077726)	Intron1		pBD1-Real-F	CACTCAAAGGGAACACGGTTTG				65	143
					Exon2		pBD1-Real-R	GGCATACACACGCCTTTATTCC
	LOC404703(pBD3)		NM_214444	Chr15(38065181-38065294)	Intron2		pBD3-Real-F	GACTTTGGACTTCAGCCTTCCT				65	114
					Exon3		pBD3-Real-R	GGCCGCGTCTTATTTTGCAATA
	LOC106506206 (pBD105-like)		XM_013983999	Chr15(37984570-37984648)	Exon3		pBD105-Real-F	GCCTAGGTGACTTTGCTCCTT				65	79
					Exon3		pBD105-Real-R	TTCTCGTCCTCAGTGCACATC
	LOC692190 (pBD108-like)		NM_001040641	Chr17(35043784-35043930)	Exon1		pBD108-Real-F	AGAAAGACCAAGGATCATGCAGA				65	147
					Exon1		pBD108-Real-R	CCGAAAATGGCCAGTTAATCTT
	DEFB110(pBD110)		NM_214443	Chr7(44019938-44020080)	Intron1		pBD110-Real-F	AAAATACGGAGGTGTGACAGCT				65	143
					Exon2		pBD110-Real-R	CGGCACTCAAGTTTACATCGAC
	DEFB112(pBD112)		XM_021098814	Chr7(44031659-44031746)	Exon4		pBD112-Real-F	ACAATGCTTGGTGGTCAATGT				65	88
					Exon4		pBD112-Real-R	TGCAGCAAAGAGTTGTTGGC
	DEFB114(pBD114)		NM_001129973	Chr7(43982877-43982960)	Intron1		pBD114-F	ACTCTTCTTTTACTGCAGCCAT				65	84
					Exon2		pBD114-Real-R	AACAACGTGTTCTACATTGACC
	DEFB115(pBD115)		XM_013983165	Chr17(35030930-35031034)	Exon2		pBD115-F	GTTATGGAACTGGGAGATGCAG				65	105
					Exon2		pBD115-Real-R	ATGTATGCTTTACCGCAGGGA
	LOC100157086 (pBD119)		XM_005654239	Chr17(35131960-35132036)	Intron1		pBD119-F	CTCATCAGATCTATGTTACTGCCAA				65	77
					Exon2		pBD119-Real-R	TCGAAGTGGGGAATGTCTACC
	DEFB123(pBD123)		XM_003134373	Chr17(35190507-35190636)	Exon2		pBD123-Real-F	AAGCCCAAGTATCAGCCAAGAG				65	130
					Exon2		pBD123-R	TTTATTGACAGAGCTTGAGAGCC
	DEFB124(pBD124)		XM_013983105	Chr17(35200734-35200831)	Intron1		pBD124-F	TGATCTGTGGTTAAATCTGTGATCT				65	98
					Exon2		pBD124-Real-R	ACACCGTTTGAATTCACTCCTC
	DEFB128(pBD128)		XM_013983202	Chr17(34965046-34965149)	Intron1		pBD128-F	AACTAATCTGGTTCATTGCTGTTT				65	104
					Exon2		pBD128-Real-R	CCCCCATTCTGCATTTCTTCC
	DEFB129(pBD129)		NM_001129975	Chr17(34939490-34939576)	Exon2		pBD129-Real-F	TTCCAAGGTTGTGACGCCAT				65	87
					Exon2		pBD129-Real-R	GTGTTGATGCTGGCGAAAGG
	GCG		NM_214324.1	Chr15(68803685-68803814)	Exon4		GCG-F	AACATTGCCAAACGTCACGATG				65	130
					Exon4		GCG-R	GCCTTCCTCGGCCTTTCA
	a Annealing temperature, b Expected product size

## Sheet: Table S3
	Table S3
	Polymerase chain reaction (PCR) primers used for the amplification of porcine ß-defensin genes by RT-qPCR.
	Gene symbol		Accession number	Binding region		Primer	Sequence (5'-3')				A.T.a (℃)	E.P.b (bp)
	DEFB114(pBD114)		NM_001129973	Exon1-Exon2 junction		pBD114-Real-F	TCATTCTACCAGCCATATGTACC				59	79
				Exon2		pBD114-Real-R2	TAACAACGTGTTCTACATTGACCG
	LOC100157086 (pBD119)		XM_005654239	Exon1-Exon2 junction		pBD119-Real-F	GAACCAGTGGTATCAGGTAGACA				59	101
				Exon2		pBD119-Real-R2	CAACTGAGGTAGGCCTGTTCAT
	DEFB128(pBD128)		XM_013983202	Exon1-Exon2 junction		pBD128-Real-F	TGAAGTATCCAAAGGGGCAGC				59	82
				Exon2		pBD128-Real-R2	CCCCATTCTGCATTTCTTCCTG
	DEFB129(pBD129)		NM_001129975	Exon1-Exon2 junction		pBD129-Real-F2	GGTGAACACAGAATACTTTGGCT				59	84
				Exon2		pBD129-Real-R2	TCTTTTTCATTCACGGCACAGT
	GAPDH		NM_001129976	Exon1-Exon2 junction		GAPDH-Real-F	GGTGAACACAGAATACTTTGGCT				59	85
				Exon2		GAPDH-Real-R	TCTTTTTCATTCACGGCACAGT
	a Annealing temperature, b Expected product size

## Sheet: Table S4
Table S4 pBD copy number determination using real-time qPCR.
Sample		Gene symbol			pBD(Ct)		GCG(Ct)		ΔCt (pBD-GCG)		2-ΔΔCt value	Estimated copy number	Determined copy number
Y3		DEFB1(pBD1)			22.21±0.01		22.10±0.03		0.11±0.03		1.06	2.12	2
L6					22.78±0.03		22.49±0.05		0.29±0.06		1.015	2.03	2
D5					22.34±0.02		22.08±0.06		0.26±0.06		0.9	1.8	2
D6					22.67±0.07		22.38±0.07		0.29±0.1		1.01	2.02	2
B1					22.88±0.03		22.84±0.13		0.04±0.13		1.1	2.2	2
Y3		LOC404703(pBD3)			22.36±0.05		22.10±0.03		0.26±0.06		0.91	1.82	2
L6					22.60±0.16		22.49±0.05		0.11±0.17		1.05	2.1	2
D5					22.17±0.06		22.08±0.06		0.09±0.08		1.065	2.13	2
D6					22.51±0.07		22.38±0.07		0.13±0.1		1.04	2.08	2			`
B1					22.86±0.08		22.84±0.13		0.02±0.15		1.15	2.3	2
Y3		LOC106506206 (pBD105-like)			22.37±0.16		22.10±0.03		0.27±0.16		0.95	1.9	2
L6					22.54±0.01		22.49±0.05		0.05±0.05		1.12	2.24	2
D5					22.37±0.05		22.08±0.06		0.29±0.08		1.02	2.04	2
D6					22.62±0.07		22.38±0.07		0.24±0.1		0.98	1.96	2
B1					22.81±0.06		22.84±0.13		-0.03±0.14		1.16	2.32	2
Y3		LOC692190 (pBD108-like)			22.21±0.05		22.10±0.03		0.11±0.06		1.06	2.12	2
L6					22.60±0.03		22.49±0.05		0.11±0.06		1.05	2.1	2
D5					22.10±0.02		22.08±0.06		0.02±0.06		1.15	2.3	2
D6					22.43±0.07		22.38±0.07		0.05±0.1		1.12	2.24	2
B1					22.88±0.15		22.84±0.13		0.04±0.19		1.11	2.22	2
Y3		DEFB110(pBD110)			22.14±0.03		22.10±0.03		0.04±0.04		1.13	2.26	2
L6					22.46±0.09		22.49±0.05		-0.03±0.1		1.17	2.34	2
D5					22.10±0.13		22.08±0.06		0.02±0.14		1.14	2.28	2
D6					22.46±0.07		22.38±0.07		0.08±0.1		1.08	2.16	2
B1					22.91±0.07		22.84±0.13		0.07±0.15		1.09	2.18	2
Y3		DEFB112(pBD112)			22.21±0.12		22.10±0.03		0.11±0.12		1.05	2.1	2
L6					22.57±0.04		22.49±0.05		0.08±0.06		1.08	2.16	2
D5					22.13±0.04		22.08±0.06		0.05±0.07		1.12	2.24	2
D6					22.63±0.07		22.38±0.07		0.25±0.1		0.97	1.94	2
B1					22.86±0.07		22.84±0.13		0.02±0.15		1.15	2.3	2
Y1		DEFB114(pBD114)			22.48±0.07		23.23±0.05		-0.75±0.09		1.91988	3.83975	4
Y2					23.23±0.07		23.91±0.08		-0.68±0.11		1.85489	3.70978	4
Y3					23.44±0.06		23.95±0.02		-0.51±0.06		1.61988	3.23975	3
Y4					23.81±0.06		24.20±0.1		-0.39±0.12		1.47784	2.95568	3
Y5					23.94±0.05		24.22±0.07		-0.28±0.09		1.37963	2.75926	3
Y6					24.2±0.02		24.55±0.04		-0.35±0.04		1.46739	2.93478	3
Y7					23.88±0.09		23.75±0.07		0.13±0.11		1.03	2.07	2
L1					23.77±0.05		23.53±0.16		0.24±0.17		0.982114	1.96423	2
L2					24.07±0.11		23.93±0.19		0.14±0.21		1.02394	2.04788	2
L3					24.2±0.04		24.15±0.05		0.05±0.06		1.11269	2.22538	2
L4					24.02±0.06		23.78±0.09		0.24±0.11		0.978889	1.95778	2
L5					24.43±0.06		24.30±0.09		0.13±0.11		1.03138	2.06275	2
L6					23.1±0.08		23.36±0.03		-0.26±0.08		1.37202	2.74405	3
L7					24.76±0.01		25.06±0.06		-0.30±0.06		1.3991	2.79819	3
L8					23.16±0.05		23.98±0.07		-0.82±0.09		1.98	3.97	4
D1					23.95±0.08		24.24±0.03		-0.29±0.09		1.38274	2.76549	3
D2					23.35±0.06		23.37±0.06		-0.02±0.08		1.15274	2.30549	3
D3					23.9±0.09		24.29±0.09		-0.39±0.13		1.49667	2.99335	3
D4					24.52±0.07		25.01±0.06		-0.51±0.09		1.61448	3.22895	3
D5					24.04±0.07		23.91±0.08		0.13±0.11		1.04674	2.09347	2
D6					23.92±0.01		24.42±0.02		-0.50±0.02		1.61032	3.22064	3
D7					24.73±0.08		24.49±0.02		0.24±0.08		0.978	1.956	2
D8					24.29±0.05		24.25±0.11		0.04±0.12		1.12	2.25	2
D9					24.31±0.04		24.18±0.06		0.13±0.07		1.04	2.08	2
B1					23.03±0.05		23.76±0.14		-0.73±0.15		1.9048	3.8096	4
B3					23.31±0.02		24.01±0.04		-0.70±0.04		1.87525	3.75049	4
B4					23.5±0.04		23.99±0.01		-0.49±0.04		1.60057	3.20114	3
B5					23.96±0.03		24.67±0.08		-0.71±0.09		1.88503	3.77006	4
B6					23.42±0.06		24.14±0.04		-0.72±0.07		1.88973	3.77947	4
B7					23.77±0.06		24.07±0.05		-0.30±0.08		1.40397	2.80795	3
B8					24.04±0.14		24.57±0.08		-0.53±0.16		1.66	3.31439	3
YLD1					23.96±0.09		24.44±0.08		-0.48±0.12		1.58	3.16	3
YLD2					24.43±0.1		24.30±0.12		0.13±0.16		1.04	2.08	2
YLD3					23.14±0.08		23.95±0.1		-0.81±0.13		1.97	3.95	4
YLD4					23.85±0.09		24.56±0.07		-0.71±0.11		1.88	3.77	4
YLD5					24.56±0.01		24.21±0.06		0.35±0.06		0.88	1.76	2
YLD7					24.79±0.03		24.74±0.02		0.05±0.04		1.12	2.24	2
YLD8					23.92±0.05		24.35±0.03		-0.43±0.06		1.54	3.08	3
Y1		DEFB115(pBD115)			22.94±0.06		23.23±0.05		-0.29±0.08		1.3856	2.77121	3
Y2					23.59±0.04		23.91±0.08		-0.32±0.09		1.42321	2.84642	3
Y3					23.24±0.02		23.95±0.02		-0.71±0.03		1.8856	3.77121	4
Y4					24.17±0.02		24.20±0.1		-0.03±0.10		1.15788	2.31576	2
Y5					23.92±0.03		24.22±0.07		-0.30±0.08		1.39711	2.79422	3
Y6					24.22±0.03		24.55±0.04		-0.33±0.05		1.43562	2.87123	3
L1					23.77±0.03		23.53±0.16		0.24±0.16		0.984224	1.96845	2
L2					24.01±0.04		23.93±0.19		0.08±0.19		1.0823	2.16461	2
L3					24.17±0.01		24.15±0.05		0.02±0.05		1.14336	2.28672	2
L4					23.83±0.03		23.78±0.09		0.05±0.09		1.09765	2.1953	2
L5					24.38±0.02		24.30±0.09		0.08±0.09		1.0771	2.15419	2
L6					23.11±0.07		23.36±0.03		-0.25±0.08		1.35509	2.71018	3
L7					24.76±0.19		25.06±0.06		-0.30±0.19		1.39406	2.78811	3
D1					24.48±0.04		24.24±0.03		0.24±0.05		0.992089	1.98418	2
D2					23.39±0.05		23.37±0.06		0.02±0.08		1.14209	2.28418	2
D3					24.01±0.04		24.29±0.09		-0.28±0.1		1.37276	2.74551	3
D4					24.76±0.02		25.01±0.06		-0.25±0.06		1.356	2.712	3
D5					23.52±0.04		23.91±0.08		-0.39±0.09		1.4837	2.9674	3
D6					24.07±0.06		24.42±0.02		-0.35±0.06		1.46665	2.93329	3
B1					23.81±0.03		23.76±0.14		0.05±0.14		1.12129	2.24258	2
B3					24.14±0.04		24.01±0.04		0.13±0.06		1.04533	2.09065	2
B4					23.7±0.002		23.99±0.01		-0.29±0.01		1.39024	2.78049	3
B5					24.34±0.06		24.67±0.08		-0.33±0.1		1.43403	2.86806	3
B6					23.88±0.03		24.14±0.04		-0.26±0.05		1.36766	2.73532	3
B7					23.55±0.12		24.07±0.05		-0.52±0.13		1.63592	3.27183	3
B8					24.27±0.06		24.57±0.08		-0.30±0.1		1.40816	2.81632	3
Y1		LOC100157086 (pBD119)			22.83±0.03		23.23±0.05		-0.40±0.06		1.50543	3.01086	3
Y2					24.96±0.06		23.91±0.08		-0.29±0.1		1.39016	2.78031	3
Y3					23.55±0.11		23.95±0.02		-0.40±0.11		1.50543	3.01086	3
Y4					24.24±0.09		24.20±0.1		0.04±0.13		1.13196	2.26391	2
Y5					23.93±0.10		24.22±0.07		-0.29±0.12		1.38568	2.77135	3
Y6					24.27±0.04		24.55±0.04		-0.28±0.06		1.3785	2.75701	3
Y7					23.64±0.05		24.10±0.03		-0.46±0.06		1.56	3.12	3
L1					23.66±0.19		23.53±0.16		0.13±0.25		1.02331	2.04662	2
L2					23.95±0.08		23.93±0.19		0.02±0.20		1.14077	2.28154	2
L3					24.13±0.05		24.15±0.05		-0.02±0.07		1.15522	2.31044	2
L4					24.09±0.05		23.78±0.09		0.31±0.10		0.922458	1.84492	2
L5					23.92±0.08		24.30±0.09		-0.38±0.12		1.48539	2.97078	3
L6					23.03±0.17		23.36±0.03		-0.33±0.17		1.42789	2.85578	3
L7					25.91±0.09		25.06±0.06		-0.41±0.11		1.50774	3.01547	3
L8					22.97±0.05		23.88±0.07		-0.91±0.09		2.08	4.16	4
D1					24.31±0.06		24.24±0.03		0.07±0.07		1.08784	2.17568	2
D2					23.39±0.07		23.37±0.06		0.02±0.09		1.14784	2.29568	2
D3					23.97±0.04		24.29±0.09		-0.32±0.09		1.42399	2.84798	3
D4					24.51±0.05		25.01±0.06		-0.50±0.08		1.61095	3.22191	3
D5					24.16±0.05		23.91±0.08		0.25±0.09		0.967989	1.93598	2
D6					24.07±0.06		24.42±0.02		-0.35±0.06		1.46124	2.92248	3
D7					24.74±0.09		24.45±0.14		0.29±0.17		0.935	1.87	2
D8					23.68±0.11		24.19±0.02		-0.51±0.11		1.624	3.248	3
D9					24.18±0.07		23.89±0.09		0.29±0.11		1.02	2.04	2
B1					23.08±0.08		23.76±0.14		-0.68±0.16		1.85175	3.7035	4
B3					23.33±0.04		24.01±0.04		-0.68±0.06		1.84382	3.68763	4
B4					23.57±0.05		23.99±0.01		-0.42±0.05		1.52324	3.04647	3
B5					24.14±0.02		24.67±0.08		-0.53±0.08		1.65542	3.31085	3
B6					23.63±0.09		24.14±0.04		-0.51±0.1		1.62566	3.25132	3
B7					23.12±0.08		24.07±0.05		-0.95±0.09		2.11325	4.22651	4
B8					23.28±0.04		24.57±0.08		-1.29±0.09		2.44952	4.89904	5
YLD1					23.44±0.07		24.24±0.08		-0.80±0.11		1.96	3.92	4
YLD2					24.15±0.12		23.89±0.04		0.26±0.13		0.96	1.92	2
YLD3					23.39±0.08		24.07±0.06		-0.68±0.1		1.854	3.708	4
YLD4					24.35±0.02		24.27±0.08		0.08±0.08		1.081	2.162	2
YLD5					23.49±0.06		24.24±0.16		-0.75±0.17		1.92	3.84	4
YLD7					24.31±0.08		24.34±0.12		-0.03±0.14		1.16	2.32	2
YLD8					24.85±0.09		24.46±0.08		0.39±0.12		0.86	1.72	2
Y1		DEFB123(pBD123)			23.28±0.003		23.23±0.05		0.05±0.05		1.11883	2.23766	2
Y2					23.96±0.02		23.91±0.08		0.05±0.08		1.11521	2.23041	2
Y3					24.00±0.02		23.95±0.02		0.05±0.03		1.11883	2.23766	2
Y4					24.45±0.07		24.20±0.1		0.25±0.12		0.971478	1.94296	2
Y5					24.30±0.05		24.22±0.07		0.08±0.09		1.07757	2.15514	2
Y6					24.57±0.03		24.55±0.04		0.02±0.05		1.15236	2.30472	2
L1					23.89±0.09		23.53±0.16		0.36±0.18		0.896652	1.7933	2
L2					24.19±0.09		23.93±0.19		0.26±0.21		0.961788	1.92358	2
L3					24.13±0.04		24.15±0.05		-0.02±0.06		1.15354	2.30707	2
L4					24.04±0.09		23.78±0.09		0.26±0.12		0.962272	1.92454	2
L5					24.66±0.10		24.30±0.09		0.36±0.13		0.889531	1.77906	2
L6					23.49±0.02		23.36±0.03		0.13±0.04		1.03105	2.0621	2
L7					25.21±0.07		25.06±0.06		0.15±0.09		1.00847	2.01695	2
D1					24.63±0.02		24.24±0.03		0.39±0.04		0.867177	1.73435	2
D2					23.64±0.04		23.37±0.06		0.27±0.07		0.951769	1.90354	2
D3					24.33±0.04		24.29±0.09		0.04±0.1		1.13217	2.26433	2
D4					25.14±0.11		25.01±0.06		0.13±0.13		1.03199	2.06397	2
D5					24.29±0.05		23.91±0.08		0.38±0.09		0.873813	1.74763	2
D6					24.71±0.11		24.42±0.02		0.29±0.11		1.02101	2.04203	2
B1					23.80±0.05		23.76±0.14		0.04±0.15		1.13674	2.27349	2
B3					24.31±0.03		24.01±0.04		0.30±0.05		0.931765	1.86353	2
B4					24.26±0.12		23.99±0.01		0.27±0.12		0.904718	1.80944	2
B5					24.92±0.07		24.67±0.08		0.25±0.11		0.967855	1.93571	2
B6					24.56±0.08		24.14±0.04		0.42±0.09		0.844123	1.68825	2
B7					24.15±0.19		24.07±0.05		0.08±0.20		1.07817	2.15634	2
B8					24.70±0.09		24.57±0.08		0.13±0.12		1.02885	2.05771	2
Y1		DEFB124(pBD124)			22.88±0.04		23.23±0.05		-0.35±0.06		1.46846	2.93693	3
Y2					24.17±0.05		23.91±0.08		0.26±0.09		1.37637	2.75275	3
Y3					23.6±0.04		23.95±0.02		-0.35±0.04		1.46846	2.93693	3
Y4					24.33±0.1		24.20±0.1		0.13±0.14		1.04144	2.08287	2
Y5					23.9±0.13		24.22±0.07		-0.32±0.15		1.41957	2.83914	3
Y6					24.29±0.05		24.55±0.04		-0.26±0.06		1.3659	2.7318	3
L1					23.89±0.05		23.53±0.16		0.36±0.17		0.887933	1.77587	2
L2					24.19±0.06		23.93±0.19		0.26±0.20		0.956925	1.91385	2
L3					24.20±0.04		24.15±0.05		0.05±0.06		1.11894	2.23787	2
L4					23.91±0.09		23.78±0.09		0.13±0.13		1.04241	2.08482	2
L5					24.59±0.02		24.30±0.09		0.29±0.09		0.918251	1.8365	2
L6					23.49±0.08		23.36±0.03		0.13±0.09		1.03436	2.06872	2
L7					25.10±0.07		25.06±0.06		0.04±0.09		1.11097	2.22193	2
D1					24.28±0.04		24.24±0.03		0.04±0.13		1.10092	2.20185	2
D2					23.35±0.03		23.37±0.06		-0.02±0.07		1.15392	2.30785	2
D3					24.00±0.04		24.29±0.09		-0.29±0.1		1.39186	2.78371	3
D4					24.99±0.06		25.01±0.06		-0.02±0.08		1.15492	2.30984	2
D5					24.03±0.02		23.91±0.08		0.12±0.08		1.04988	2.09976	2
D6					24.44±0.06		24.42±0.02		0.02±0.06		1.14279	2.28558	2
B1					23.73±0.2		23.76±0.14		-0.03±0.24		1.16167	2.32334	2
B3					24.08±0.08		24.01±0.04		0.07±0.09		1.09206	2.18412	2
B4					24.10±0.01		23.99±0.01		0.11±0.01		1.06198	2.12396	2
B5					24.71±0.19		24.67±0.08		0.04±0.20		1.12292	2.24583	2
B6					24.07±0.07		24.14±0.04		-0.07±0.08		1.20597	2.41194	2
B7					23.65±0.09		24.07±0.05		-0.42±0.10		1.52138	3.04275	3
B8					24.05±0.06		24.57±0.08		-0.52±0.1		1.63825	3.2765	3
Y1		DEFB128(pBD128)			22.75±0.04		23.23±0.05		-0.48±0.06		1.58664	3.17327	3
Y2					23.59±0.04		23.91±0.08		-0.32±0.09		1.42122	2.84244	3
Y3					23.47±0.02		23.95±0.02		-0.48±0.03		1.58664	3.17327	3
Y4					24.17±0.02		24.20±0.1		-0.03±0.10		1.16049	2.32098	2
Y5					23.93±0.06		24.22±0.07		-0.29±0.09		1.38541	2.77083	3
Y6					24.17±0.06		24.55±0.04		-0.38±0.07		1.48749	2.97498	3
Y7					23.97±0.12		23.84±0.07		0.13±0.14		1.038	2.076	2
L1					23.82±0.04		23.53±0.16		0.29±0.16		0.942049	1.8841	2
L2					23.99±0.07		23.93±0.19		0.06±0.20		1.1097	2.21939	2
L3					24.39±0.02		24.15±0.05		0.24±0.05		0.9927	1.9854	2
L4					23.82±0.08		23.78±0.09		0.04±0.12		1.12312	2.24623	2
L5					24.35±0.03		24.30±0.09		0.05±0.09		1.11546	2.23092	2
L6					23.33±0.03		23.36±0.03		-0.03±0.04		1.1675	2.33499	2
L7					25.03±0.05		25.06±0.06		-0.03±0.08		1.15819	2.31639	2
L8					24.06±0.07		24.04±0.07		0.02±0.1		1.148	2.296	2
D1					24.56±0.04		24.24±0.03		0.32±0.05		1.1485	2.297	2
D2					23.39±0.15		23.37±0.06		0.02±0.16		1.1485	2.297	2
D3					23.99±0.02		24.29±0.09		-0.30±0.09		1.40545	2.81091	3
D4					24.53±0.04		25.01±0.06		-0.48±0.07		1.58517	3.17034	3
D5					24.00±0.08		23.91±0.08		0.09±0.11		1.06675	2.13351	2
D6					24.55±0.1		24.42±0.02		0.13±0.10		1.03621	2.07241	2
D7					24.63±0.09		24.34±0.09		0.29±0.13		1.013	2.026	2
D8					24.01±0.11		24.41±0.03		-0.40±0.11		1.505	3.01	3
D9					24.31±0.06		24.24±0.11		0.07±0.13		1.09	2.18	2
B1					23.34±0.1		23.76±0.14		-0.42±0.17		1.52553	3.05107	3
B3					23.54±0.12		24.01±0.04		-0.47±0.13		1.57511	3.15022	3
B4					24.12±0.02		23.99±0.01		0.13±0.02		1.0339	2.0678	2
B5					24.74±0.04		24.67±0.08		0.07±0.09		1.09077	2.18155	2
B6					24.19±0.03		24.14±0.04		0.05±0.05		1.11652	2.23303	2
B7					23.38±0.03		24.07±0.05		-0.69±0.06		1.86495	3.7299	4
B8					23.8±0.04		24.57±0.08		-0.77±0.09		1.94577	3.89154	4
YLD1					24.46±0.13		24.17±0.12		0.29±0.18		1.013	2.026	2
YLD2					24.36±0.08		24.34±0.07		0.02±0.11		1.138	2.276	2
YLD3					23.61±0.07		24.48±0.1		-0.87±0.12		2.035	4.07	4
YLD4					23.72±0.07		24.41±0.11		-0.69±0.13		1.858	3.716	4
YLD5					24.40±0.03		24.38±0.06		0.02±0.07		1.14	2.28	2
YLD7					24.54±0.04		24.25±0.13		0.29±0.14		0.913	1.826	2
YLD8					24.18±0.15		24.57±0.08		-0.39±0.17		1.48	2.96	3
Y1		DEFB129(pBD129)			22.29±0.14		23.23±0.05		-0.94±0.15		2.10543	4.21086	4
Y2					23.19±0.09		23.91±0.08		-0.72±0.12		1.89016	3.78031	4
Y3					23.21±0.16		23.95±0.02		-0.74±0.16		1.90543	3.81086	4
Y4					23.78±0.09		24.20±0.1		-0.42±0.13		1.53196	3.06391	3
Y5					23.97±0.03		24.22±0.07		-0.25±0.08		1.35568	2.71135	3
Y6					24.20±0.05		24.55±0.04		-0.35±0.06		1.4685	2.93701	3
Y7					24.31±0.07		24.07±0.15		0.24±0.17		0.974	1.948	2
L1					23.57±0.07		23.53±0.16		0.04±0.17		1.12331	2.24662	2
L2					23.84±0.01		23.93±0.19		-0.09±0.19		1.23077	2.46154	2
L3					24.10±0.11		24.15±0.05		-0.05±0.12		1.18522	2.37044	2
L4					23.46±0.1		23.78±0.09		-0.32±0.13		1.42246	2.84492	3
L5					23.80±0.03		24.30±0.09		-0.50±0.09		1.61539	3.23078	3
L6					23.43±0.06		23.36±0.03		0.07±0.07		1.09279	2.18558	3
L7					24.57±0.08		25.06±0.06		-0.49±0.1		1.59774	3.19547	3
L8					23.18±0.08		23.87±0.12		-0.69±0.14		1.86	3.726	3
D1					23.86±0.04		24.24±0.03		-0.38±0.05		1.48784	2.97568	3
D2					22.62±0.06		23.37±0.06		-0.75±0.08		1.91784	3.83568	4
D3					23.74±0.08		24.29±0.09		-0.55±0.12		1.67399	3.34798	3
D4					24.61±0.17		25.01±0.06		-0.40±0.18		1.51095	3.02191	3
D5					24.03±0.04		23.91±0.08		0.12±0.09		1.04799	2.09598	2
D6					24.00±0.06		24.42±0.02		0.42±0.06		0.851242	1.70248	2
D7					24.49±0.05		24.34±0.07		0.15±0.09		1.003	2.006	2
D8					23.94±0.12		24.19±0.12		-0.25±0.17		1.357	2.714	3
D9					24.63±0.08		24.52±0.06		0.11±0.1		1.06	2.12	2
B1					23.34±0.15		23.76±0.14		-0.42±0.2		1.52175	3.0435	3
B3					24.29±0.08		24.01±0.04		0.28±0.09		0.943816	1.88763	3
B4					23.28±0.11		23.99±0.01		-0.71±0.11		1.87324	3.74647	4
B5					23.77±0.16		24.67±0.08		-0.90±0.18		2.06542	4.13085	4
B6					23.43±0.01		24.14±0.04		-0.71±0.04		1.87566	3.75132	4
B7					23.35±0.13		24.07±0.05		-0.72±0.14		1.88325	3.76651	4
B8					23.69±0.18		24.57±0.08		-0.88±0.20		2.04952	4.09904	4
YLD1					23.37±0.09		24.37±0.06		-1±0.11		2.17	4.34	4
YLD2					24.72±0.01		24.48±0.03		0.24±0.03		0.984	1.968	2
YLD3					22.75±0.04		24.14±0.02		-1.39±0.04		2.547	5.094	5
YLD4					24.34±0.07		24.32±0.1		0.02±0.12		1.143	2.286	2
YLD5					23.94±0.03		23.97±0.09		-0.03±0.09		1.16	2.32	2
YLD7					24.64±0.06		24.51±0.08		0.13±0.1		1.03	2.06	2
YLD8					24.47±0.14		24.40±0.12		0.07±0.18		1.084	2.168	2
Note: Cycle threshold (Ct) values for GCG and pBD represent the mean ± S.D. (n=3). ΔΔCt = ΔCt(target) - Mean of ΔCt(Reference) and Copy number = 2 x 2-ΔΔCt value
